# Supplementary material for: 1,5-Bis[(2-meth­oxy­eth­oxy)meth­yl]-1,5-naphthyridine-4,8(1H,5H)-dione
Source: Acta Crystallogr Sect E Struct Rep Online. 2012 Jan 7;68(Pt 2):o280. doi: 10.1107/S1600536811054547 (PMC3274977; doi:10.1107/S1600536811054547)
Supplement: Supplementary file 2 [file e-68-0o280-Isup2.hkl]

# 
# h,k,l, Fc-squared, Fo-squared, sigma(Fo-squared) and status flag 
# 
data_I
_shelx_title ' X in P2(1)/n' 
_shelx_refln_list_code          4 
_shelx_F_calc_maximum      111.86 
_exptl_crystal_F_000       360.00 
_reflns_d_resolution_high  0.8317 
 
loop_ 
 _symmetry_equiv_pos_as_xyz 
 'x, y, z' 
 '-x+1/2, y+1/2, -z+1/2' 
 '-x, -y, -z' 
 'x-1/2, -y-1/2, z-1/2' 
 
_cell_length_a     7.1610 
_cell_length_b    11.4970 
_cell_length_c    10.7340 
_cell_angle_alpha  90.000 
_cell_angle_beta  105.450 
_cell_angle_gamma  90.000 
 
_shelx_F_squared_multiplier     1.000 
 
loop_ 
 _refln_index_h 
 _refln_index_k 
 _refln_index_l 
 _refln_F_squared_calc 
 _refln_F_squared_meas 
 _refln_F_squared_sigma 
 _refln_observed_status 
   2   0   0     4023.05     3231.68     40.79 o 
   4   0   0     2353.94     2033.10     40.39 o 
   6   0   0        6.19        4.95      0.89 o 
   8   0   0       10.65       13.88      1.60 o 
   1   1   0     1006.81      815.83     58.10 o 
   2   1   0      629.47      625.45     16.29 o 
   3   1   0        0.86        0.72      0.30 o 
   4   1   0       46.59       48.80      1.59 o 
   5   1   0      103.76      104.81      1.74 o 
   6   1   0       21.30       22.20      2.06 o 
   7   1   0       14.41       15.01      1.07 o 
   8   1   0        3.09        2.10      0.88 o 
   0   2   0      283.49      286.04      5.41 o 
   1   2   0     1017.57      978.10     12.01 o 
   2   2   0     2967.81     2483.79    200.81 o 
   3   2   0        0.41       -0.08      0.27 o 
   4   2   0      131.05      136.78      1.79 o 
   5   2   0        0.47        2.01      0.50 o 
   6   2   0       58.39       60.81      3.17 o 
   7   2   0        0.01        0.23      0.69 o 
   8   2   0        0.55        0.66      1.32 o 
   1   3   0      263.78      287.77      9.85 o 
   2   3   0       70.66       73.00      1.14 o 
   3   3   0       27.46       26.27      0.72 o 
   4   3   0       17.26       16.85      0.74 o 
   5   3   0       22.58       23.05      1.14 o 
   6   3   0        9.29        9.81      0.86 o 
   7   3   0        3.25        4.40      0.85 o 
   8   3   0        0.87        0.43      0.86 o 
   0   4   0      295.55      290.05      3.50 o 
   1   4   0     1105.69     1126.49     27.25 o 
   2   4   0       26.89       23.53      0.63 o 
   3   4   0      103.71       99.17      1.41 o 
   4   4   0       59.47       66.82      1.32 o 
   5   4   0        0.18        0.04      0.54 o 
   6   4   0       33.91       31.88      1.73 o 
   7   4   0        6.01        5.35      0.86 o 
   1   5   0     1872.96     1890.16     24.56 o 
   2   5   0      804.48      875.00     13.79 o 
   3   5   0      119.08      111.91      5.09 o 
   4   5   0       13.67       10.98      0.75 o 
   5   5   0      145.94      142.24      3.54 o 
   6   5   0      121.18      128.37      2.42 o 
   7   5   0       26.16       26.27      2.22 o 
   0   6   0      958.33     1036.49     14.43 o 
   1   6   0       14.50       17.94      0.66 o 
   2   6   0      173.86      177.06      2.05 o 
   3   6   0      293.27      315.83      2.77 o 
   4   6   0       24.29       21.91      0.95 o 
   5   6   0       61.45       62.09      1.67 o 
   6   6   0        9.59        9.35      1.38 o 
   7   6   0       14.83       18.58      1.22 o 
   1   7   0      111.69      123.71      1.67 o 
   2   7   0      123.14      125.89      3.25 o 
   3   7   0      194.34      208.27      2.41 o 
   4   7   0        1.40        1.76      1.61 o 
   5   7   0        1.20        1.75      0.69 o 
   6   7   0        0.00        0.57      1.00 o 
   7   7   0        5.40        4.88      1.42 o 
   0   8   0       16.20       13.05      0.71 o 
   1   8   0       18.65       17.54      0.78 o 
   2   8   0       49.33       48.13      2.38 o 
   3   8   0        1.87        1.08      0.61 o 
   4   8   0        0.11        0.95      0.61 o 
   5   8   0       16.16       17.10      2.11 o 
   6   8   0       17.66       15.09      1.25 o 
   1   9   0       38.95       41.93      1.25 o 
   2   9   0        0.11        0.41      0.55 o 
   3   9   0      175.92      168.73      2.52 o 
   4   9   0       11.91       11.98      0.92 o 
   5   9   0        0.29       -0.19      0.78 o 
   6   9   0        0.00       -0.81      1.58 o 
   0  10   0        4.50        4.60      0.80 o 
   1  10   0      375.43      390.13      7.50 o 
   2  10   0       66.36       50.08      2.59 o 
   3  10   0       33.50       29.77      1.91 o 
   4  10   0        2.50        2.89      0.87 o 
   5  10   0       45.37       46.40      1.74 o 
   1  11   0       40.03       42.03      1.98 o 
   2  11   0        3.75        4.30      0.82 o 
   3  11   0        1.87       -0.12      0.82 o 
   4  11   0       21.08       24.40      1.39 o 
   5  11   0        0.08        0.44      0.97 o 
   0  12   0       30.38       26.05      1.85 o 
   1  12   0        1.67        1.34      0.84 o 
   2  12   0       57.67       60.38      3.13 o 
   3  12   0       34.65       37.69      1.66 o 
   4  12   0        6.49        8.44      1.09 o 
   1  13   0        0.42        0.45      0.79 o 
   2  13   0        0.34        0.14      1.36 o 
  -7   0   1        6.23        7.79      1.21 o 
  -5   0   1       47.82       46.70      1.61 o 
  -3   0   1     3259.62     2813.18     42.64 o 
  -1   0   1     5825.32     6423.65     50.17 o 
   1   0   1     4319.15     3931.20     39.89 o 
   3   0   1     2362.33     2250.66     38.60 o 
   5   0   1       14.89       10.20      1.10 o 
   7   0   1       22.68       23.62      1.78 o 
  -8   1   1        0.65        0.57      0.87 o 
  -7   1   1        2.69        3.10      0.75 o 
  -6   1   1        2.00        1.59      0.62 o 
  -5   1   1        8.92       10.01      0.61 o 
  -4   1   1      198.20      179.87      1.91 o 
  -3   1   1      388.58      441.42     49.12 o 
  -2   1   1        4.18        5.58      0.26 o 
  -1   1   1       15.33       10.78      0.30 o 
   0   1   1      165.39      179.02      2.06 o 
   1   1   1     1471.26     1303.17     14.08 o 
   2   1   1      937.67      917.03     17.06 o 
   3   1   1        5.92        5.44      1.09 o 
   4   1   1      129.52      107.05      1.71 o 
   5   1   1      331.31      326.82      3.02 o 
   6   1   1       21.67       22.18      1.79 o 
   7   1   1        2.14        1.72      0.78 o 
   8   1   1       12.33       11.07      1.17 o 
  -8   2   1       10.77       10.66      1.11 o 
  -7   2   1        1.81        1.63      0.71 o 
  -6   2   1        0.42        0.24      0.85 o 
  -5   2   1        0.03       -0.50      0.50 o 
  -4   2   1      302.46      305.44      2.49 o 
  -3   2   1       13.92       16.94      0.53 o 
  -2   2   1        6.13        4.84      0.34 o 
  -1   2   1     1654.26     1612.18    119.71 o 
   0   2   1       73.24       70.77      1.98 o 
   1   2   1       94.87       77.37      0.79 o 
   2   2   1      738.56      615.40    129.45 o 
   3   2   1      546.68      518.96      6.86 o 
   4   2   1      230.00      214.42      6.75 o 
   5   2   1        2.71        3.46      0.64 o 
   6   2   1        4.26        4.79      0.68 o 
   7   2   1        1.21        2.11      0.75 o 
   8   2   1        0.00       -0.35      1.20 o 
  -8   3   1        2.50        2.00      0.89 o 
  -7   3   1        0.08        0.82      0.72 o 
  -6   3   1       95.61       99.84      3.88 o 
  -5   3   1       23.59       26.22      0.94 o 
  -4   3   1        4.11        4.11      0.47 o 
  -3   3   1        5.26        5.68      0.41 o 
  -2   3   1       72.84       81.22      0.99 o 
  -1   3   1       52.41       59.49      0.74 o 
   0   3   1      200.76      184.81      3.03 o 
   1   3   1        3.83        4.95      0.28 o 
   2   3   1      357.00      352.38      7.16 o 
   3   3   1        5.77        8.32      0.50 o 
   4   3   1       71.53       68.93      1.32 o 
   5   3   1       98.34       90.69      1.75 o 
   6   3   1        0.01        0.50      0.65 o 
   7   3   1       13.04       14.62      1.09 o 
  -8   4   1        0.16        2.01      0.83 o 
  -7   4   1        4.13        5.30      0.93 o 
  -6   4   1      175.19      169.34      2.62 o 
  -5   4   1        4.57        4.85      0.63 o 
  -4   4   1      338.21      325.66      3.31 o 
  -3   4   1        1.29        1.15      0.37 o 
  -2   4   1      150.84      172.93      1.59 o 
  -1   4   1       26.87       22.00      0.76 o 
   0   4   1      263.26      258.62      4.82 o 
   1   4   1      399.97      397.05      2.28 o 
   2   4   1       69.35       83.65      7.23 o 
   3   4   1       33.31       36.37      1.32 o 
   4   4   1        2.03        2.24      0.52 o 
   5   4   1       19.83       21.56      1.50 o 
   6   4   1        2.85        1.34      0.77 o 
   7   4   1       13.09       12.72      1.14 o 
  -7   5   1       55.81       58.24      1.83 o 
  -6   5   1       17.46       17.27      1.12 o 
  -5   5   1       38.79       41.80      1.31 o 
  -4   5   1       34.68       30.42      1.00 o 
  -3   5   1      481.61      525.53      5.30 o 
  -2   5   1       43.19       49.59      1.44 o 
  -1   5   1        7.31        6.33      0.42 o 
   0   5   1     1320.58     1380.37     33.50 o 
   1   5   1     1109.06     1287.28    203.62 o 
   2   5   1       17.14       16.46      0.80 o 
   3   5   1      124.81      121.76      7.37 o 
   4   5   1      392.15      369.95      3.25 o 
   5   5   1      700.55      688.42     22.53 o 
   6   5   1       76.60       76.27      3.59 o 
   7   5   1        1.85        2.37      0.98 o 
  -7   6   1       36.96       37.42      1.59 o 
  -6   6   1       38.79       44.14      4.05 o 
  -5   6   1      177.24      177.75      2.88 o 
  -4   6   1        0.70        1.87      0.50 o 
  -3   6   1      172.72      186.59      2.68 o 
  -2   6   1      666.71      707.72      3.87 o 
  -1   6   1       81.01       76.52      1.21 o 
   0   6   1      252.82      251.37     16.88 o 
   1   6   1       40.66       38.61      0.90 o 
   2   6   1      132.04      163.77      7.03 o 
   3   6   1       25.41       24.39      1.14 o 
   4   6   1       78.72       76.25      1.60 o 
   5   6   1        2.10        1.78      0.81 o 
   6   6   1       97.86       99.47      2.25 o 
   7   6   1       10.07       13.57      1.21 o 
  -7   7   1       23.32       23.13      1.41 o 
  -6   7   1       37.60       43.59      1.57 o 
  -5   7   1       91.93       93.14      3.23 o 
  -4   7   1        6.01        5.84      0.71 o 
  -3   7   1        2.92        3.11      0.52 o 
  -2   7   1      268.81      290.17      3.14 o 
  -1   7   1        3.40        4.12      0.65 o 
   0   7   1       76.28       84.97      1.27 o 
   1   7   1       91.34      108.99      5.19 o 
   2   7   1      355.15      384.31      8.36 o 
   3   7   1       20.12       23.59      0.99 o 
   4   7   1       22.64       24.43      1.05 o 
   5   7   1       10.82        9.44      0.92 o 
   6   7   1       34.29       36.32      1.53 o 
  -6   8   1        8.72       10.73      1.54 o 
  -5   8   1        2.47        3.26      0.80 o 
  -4   8   1       30.27       29.67      2.29 o 
  -3   8   1       12.22       12.11      0.80 o 
  -2   8   1        1.89        1.02      0.50 o 
  -1   8   1       87.46       95.31      2.96 o 
   0   8   1        0.75        1.42      0.78 o 
   1   8   1       28.60       27.99      2.44 o 
   2   8   1       42.38       43.83      2.24 o 
   3   8   1       48.96       43.83      1.30 o 
   4   8   1       14.98       13.15      1.29 o 
   5   8   1        5.96        6.44      0.87 o 
   6   8   1        0.13       -0.16      0.82 o 
  -6   9   1        9.26       10.89      1.11 o 
  -5   9   1        2.17        2.10      0.99 o 
  -4   9   1       47.81       45.84      1.51 o 
  -3   9   1       24.98       21.89      1.21 o 
  -2   9   1        5.30        6.79      0.70 o 
  -1   9   1       26.81       25.79      1.03 o 
   0   9   1      384.70      399.41      2.43 o 
   1   9   1       51.83       55.12      4.82 o 
   2   9   1       28.75       28.25      1.09 o 
   3   9   1       12.98       14.70      0.90 o 
   4   9   1        2.10        0.56      1.87 o 
   5   9   1        1.70        1.64      0.78 o 
   6   9   1        8.69       11.39      2.60 o 
  -5  10   1       19.55       19.52      1.29 o 
  -4  10   1        5.09        5.91      1.19 o 
  -3  10   1       21.34       18.62      1.05 o 
  -2  10   1      172.40      185.80      2.66 o 
  -1  10   1      166.56      158.33      2.43 o 
   0  10   1      138.63      143.19      1.86 o 
   1  10   1        6.06        7.66      0.82 o 
   2  10   1       53.61       44.31      3.36 o 
   3  10   1       18.65       13.74      2.85 o 
   4  10   1       36.73       39.25      2.88 o 
   5  10   1        2.72        2.68      1.12 o 
  -5  11   1        0.46       -0.47      0.94 o 
  -4  11   1        0.33       -0.67      0.91 o 
  -3  11   1        5.62        8.08      0.95 o 
  -2  11   1       15.33       14.89      1.14 o 
  -1  11   1       66.31       66.23      2.42 o 
   0  11   1       99.33       97.32      1.46 o 
   1  11   1       12.51       14.29      1.75 o 
   2  11   1        4.84        5.26      0.90 o 
   3  11   1        0.00        0.98      0.72 o 
   4  11   1       19.36       20.53      1.53 o 
  -4  12   1       18.53       20.89      2.06 o 
  -3  12   1       12.59        8.54      1.24 o 
  -2  12   1        1.54        0.46      0.87 o 
  -1  12   1       24.52       26.17      1.93 o 
   0  12   1       33.96       35.69      1.01 o 
   1  12   1        4.53        5.22      0.97 o 
   2  12   1       25.74       26.19      1.35 o 
   3  12   1        0.06        1.19      0.79 o 
  -2  13   1        0.64       -0.76      0.90 o 
  -1  13   1        0.84        1.56      1.19 o 
   0  13   1        9.57       11.40      0.77 o 
   1  13   1        0.01        0.71      0.81 o 
   2  13   1        1.30        1.13      0.87 o 
  -8   0   2        0.71       -0.89      1.13 o 
  -6   0   2       38.92       42.35      1.79 o 
  -4   0   2        3.29        2.80      0.63 o 
  -2   0   2     5904.47     6115.30     60.92 o 
   0   0   2     1293.48     1421.12     13.93 o 
   2   0   2     3229.63     3033.77     43.01 o 
   4   0   2      121.49      140.68      2.61 o 
   6   0   2       21.03       21.49      1.43 o 
  -8   1   2        0.51        0.99      0.76 o 
  -7   1   2        0.34        0.13      0.66 o 
  -6   1   2        9.20        8.83      0.74 o 
  -5   1   2      223.83      226.62      2.40 o 
  -4   1   2       73.43       75.54      1.26 o 
  -3   1   2      418.08      388.53      5.94 o 
  -2   1   2      785.70      749.47     11.62 o 
  -1   1   2    12512.36    15019.05    601.07 o 
   0   1   2      625.84      606.18     58.72 o 
   1   1   2     5402.26     5500.58     42.00 o 
   2   1   2      370.48      346.70      2.13 o 
   3   1   2      905.88      936.46      6.83 o 
   4   1   2      303.84      311.76      3.21 o 
   5   1   2       72.49       72.02      1.57 o 
   6   1   2        0.04        1.39      0.70 o 
   7   1   2       12.28       10.72      1.04 o 
  -8   2   2        1.39        0.45      2.12 o 
  -7   2   2        0.12       -0.71      0.71 o 
  -6   2   2       20.21       19.62      0.96 o 
  -5   2   2      106.71      104.05      1.72 o 
  -4   2   2      164.73      232.30     69.59 o 
  -3   2   2      165.98      152.18      5.72 o 
  -2   2   2      885.67      874.11      5.49 o 
  -1   2   2     5376.26     5829.02    416.14 o 
   0   2   2     3628.64     3678.44     33.53 o 
   1   2   2      390.56      345.16      3.66 o 
   2   2   2       46.58       39.97      0.76 o 
   3   2   2       72.02       68.93      1.16 o 
   4   2   2       72.10       61.53      1.59 o 
   5   2   2       20.21       15.16      1.05 o 
   6   2   2        2.41        2.80      0.70 o 
   7   2   2        0.11       -0.28      0.77 o 
  -8   3   2        3.66        3.25      1.00 o 
  -7   3   2      108.13      114.09      2.32 o 
  -6   3   2        6.93        8.65      0.76 o 
  -5   3   2       32.48       32.38      2.71 o 
  -4   3   2        0.41        0.60      0.34 o 
  -3   3   2      509.71      492.35     35.47 o 
  -2   3   2      284.50      255.22      4.38 o 
  -1   3   2       18.93       19.74      0.49 o 
   0   3   2       72.45       66.61      1.02 o 
   1   3   2     1120.05     1079.30     32.65 o 
   2   3   2       18.69       19.86      0.60 o 
   3   3   2      299.67      271.61     31.79 o 
   4   3   2        9.56        8.00      0.65 o 
   5   3   2        1.99        0.63      0.65 o 
   6   3   2       27.63       30.64      1.84 o 
   7   3   2       30.69       30.08      2.92 o 
  -8   4   2        0.01        0.93      0.79 o 
  -7   4   2       53.24       51.77      1.71 o 
  -6   4   2       11.39       11.68      0.93 o 
  -5   4   2       15.02       13.26      0.85 o 
  -4   4   2        0.07        0.21      0.57 o 
  -3   4   2      100.14      113.77      1.49 o 
  -2   4   2       37.25       49.15      0.88 o 
  -1   4   2      355.20      364.02     11.40 o 
   0   4   2        0.95        0.92      0.17 o 
   1   4   2      945.75     1058.45     28.47 o 
   2   4   2      315.93      280.71     54.03 o 
   3   4   2       99.81       93.58      1.80 o 
   4   4   2        8.70        9.69      0.70 o 
   5   4   2       65.39       64.66      3.82 o 
   6   4   2      113.31       86.80     53.49 o 
   7   4   2        0.46        0.06      0.83 o 
  -7   5   2       19.38       20.28      1.30 o 
  -6   5   2       53.46       57.31      1.88 o 
  -5   5   2      161.73      152.62      2.27 o 
  -4   5   2      121.62      128.28      1.90 o 
  -3   5   2      305.91      306.33      4.24 o 
  -2   5   2        0.33        0.11      0.41 o 
  -1   5   2        7.53        6.75      0.65 o 
   0   5   2       52.56       47.74      0.63 o 
   1   5   2      506.42      534.35     24.40 o 
   2   5   2      306.66      349.53      5.71 o 
   3   5   2      143.41      127.11      3.40 o 
   4   5   2      200.22      196.35      4.72 o 
   5   5   2        4.19        2.83      0.90 o 
   6   5   2        4.09        3.51      0.92 o 
   7   5   2        0.46        1.25      0.81 o 
  -7   6   2        2.52        2.09      0.94 o 
  -6   6   2       35.05       35.49      1.39 o 
  -5   6   2       19.94       20.80      1.02 o 
  -4   6   2      169.22      131.28     81.02 o 
  -3   6   2       24.43       27.36      1.69 o 
  -2   6   2      299.10      313.82     11.33 o 
  -1   6   2       53.53       50.32      1.04 o 
   0   6   2       20.80       16.48      1.03 o 
   1   6   2      203.31      253.69      9.97 o 
   2   6   2      130.53      124.17      5.91 o 
   3   6   2       25.64       26.17      1.90 o 
   4   6   2      105.01      113.14      3.76 o 
   5   6   2      189.93      200.26      2.81 o 
   6   6   2        0.65        1.17      0.76 o 
   7   6   2        0.65        1.59      1.26 o 
  -7   7   2        1.92        0.92      0.92 o 
  -6   7   2        6.94        8.01      0.98 o 
  -5   7   2       21.31       22.70      1.17 o 
  -4   7   2        1.67        0.95      0.62 o 
  -3   7   2       13.78       13.59      1.75 o 
  -2   7   2      124.38      123.44      4.65 o 
  -1   7   2      568.67      615.36     16.99 o 
   0   7   2       70.10       62.05      1.33 o 
   1   7   2        6.13        8.77      0.58 o 
   2   7   2        1.47        3.80      1.47 o 
   3   7   2       49.19       45.06      3.59 o 
   4   7   2        0.04        0.49      0.62 o 
   5   7   2       10.69       12.72      0.96 o 
   6   7   2        0.13        0.86      0.73 o 
  -7   8   2        0.48        1.51      1.35 o 
  -6   8   2       24.80       21.53      2.50 o 
  -5   8   2       50.57       47.21      1.78 o 
  -4   8   2        2.30        1.74      0.67 o 
  -3   8   2       65.18       59.54      2.47 o 
  -2   8   2       75.60       77.68      1.55 o 
  -1   8   2      272.48      276.62      5.07 o 
   0   8   2      161.63      164.58      3.00 o 
   1   8   2       29.89       30.86      1.05 o 
   2   8   2       56.74       57.98      2.92 o 
   3   8   2        0.27       -0.12      0.55 o 
   4   8   2        3.20        4.74      0.69 o 
   5   8   2       12.31       11.69      1.00 o 
   6   8   2        0.11       -0.86      0.86 o 
  -6   9   2       10.96       13.93      1.14 o 
  -5   9   2        6.59        7.68      1.96 o 
  -4   9   2      116.06      109.83      3.54 o 
  -3   9   2       96.50       65.29     37.44 o 
  -2   9   2        6.51        7.05      0.81 o 
  -1   9   2       42.30       43.20      1.37 o 
   0   9   2      495.05      490.86      7.00 o 
   1   9   2      119.92      112.22      1.94 o 
   2   9   2       12.07       10.27      0.97 o 
   3   9   2        2.02        2.76      0.65 o 
   4   9   2       17.90       15.00      1.06 o 
   5   9   2       12.86       12.46      1.13 o 
  -5  10   2       20.57       23.58      3.51 o 
  -4  10   2      114.07      104.53      2.37 o 
  -3  10   2        6.75        6.45      0.92 o 
  -2  10   2        9.60        8.11      0.91 o 
  -1  10   2       38.35       38.67      1.29 o 
   0  10   2       35.58       30.91      3.79 o 
   1  10   2        0.93        0.88      0.88 o 
   2  10   2       12.91       12.73      2.62 o 
   3  10   2        2.61        2.67      0.73 o 
   4  10   2        9.55       10.25      1.17 o 
   5  10   2        8.72       10.19      1.16 o 
  -5  11   2        9.85       11.53      1.20 o 
  -4  11   2        9.10       10.23      1.10 o 
  -3  11   2       52.87       51.19      1.70 o 
  -2  11   2      208.93      223.30      6.67 o 
  -1  11   2        9.96       10.17      1.56 o 
   0  11   2       38.02       40.45      1.46 o 
   1  11   2       90.35       87.45      2.01 o 
   2  11   2       61.43       56.65      2.14 o 
   3  11   2        2.12        2.42      0.79 o 
   4  11   2        6.45        6.82      1.32 o 
  -4  12   2       12.68       13.14      1.46 o 
  -3  12   2        9.49       12.34      1.32 o 
  -2  12   2       38.72       41.23      1.64 o 
  -1  12   2        4.34        3.91      0.86 o 
   0  12   2        0.84        0.64      0.59 o 
   1  12   2        5.42        5.32      0.98 o 
   2  12   2        2.39        1.65      1.27 o 
   3  12   2        3.27        3.73      1.48 o 
  -2  13   2        9.00        9.31      2.35 o 
  -1  13   2       12.04       12.61      1.13 o 
   0  13   2        6.57        7.88      0.73 o 
   1  13   2        4.77        4.24      1.01 o 
   2  13   2        1.32        2.45      0.88 o 
  -7   0   3       10.81       11.75      1.39 o 
  -5   0   3       18.33       14.40      1.06 o 
  -3   0   3       19.00       18.80      0.82 o 
  -1   0   3     2582.20     3022.73     36.76 o 
   1   0   3     1623.61     1491.03     26.87 o 
   3   0   3       83.04       85.41      1.87 o 
   5   0   3       69.42       74.10      2.30 o 
   7   0   3        6.28        4.76      1.13 o 
  -8   1   3        2.24        1.28      1.44 o 
  -7   1   3       32.90       35.45      1.36 o 
  -6   1   3       39.62       37.69      1.24 o 
  -5   1   3       67.19       59.44      1.33 o 
  -4   1   3       96.97      103.74      1.47 o 
  -3   1   3        1.44        1.53      0.31 o 
  -2   1   3     1059.17     1091.33     15.65 o 
  -1   1   3       80.64       74.59      1.85 o 
   0   1   3        9.25       14.18      0.42 o 
   1   1   3      693.03      712.13     14.57 o 
   2   1   3      107.57      134.40      1.44 o 
   3   1   3       35.28       33.79      0.88 o 
   4   1   3       32.61       39.62      1.13 o 
   5   1   3      119.54      122.28      2.09 o 
   6   1   3       50.01       47.70      1.59 o 
   7   1   3        0.69        0.30      0.78 o 
  -8   2   3        0.65        0.20      0.86 o 
  -7   2   3        8.05       10.30      0.93 o 
  -6   2   3        3.74        2.30      0.62 o 
  -5   2   3       51.58       54.97      1.30 o 
  -4   2   3        1.37       -0.05      0.36 o 
  -3   2   3       13.65       16.18      0.78 o 
  -2   2   3     2064.88     2180.34     42.90 o 
  -1   2   3       35.07       33.50      0.74 o 
   0   2   3      398.30      418.02     17.10 o 
   1   2   3        0.91        0.49      0.23 o 
   2   2   3       12.68       22.11      0.64 o 
   3   2   3      164.46      142.08      1.76 o 
   4   2   3       50.20       44.23      1.98 o 
   5   2   3       12.00       11.21      0.84 o 
   6   2   3       20.77       18.71      1.14 o 
   7   2   3        7.24        8.30      1.01 o 
  -8   3   3        5.40        5.21      0.93 o 
  -7   3   3        4.93        5.75      1.11 o 
  -6   3   3       16.61       14.00      0.94 o 
  -5   3   3        0.04       -0.11      0.50 o 
  -4   3   3      184.34      184.56      2.08 o 
  -3   3   3        1.67        2.31      0.55 o 
  -2   3   3      153.09      140.92      2.50 o 
  -1   3   3      480.74      523.91      3.32 o 
   0   3   3     2106.81     2058.05     20.77 o 
   1   3   3       12.60       13.68      0.55 o 
   2   3   3      161.42      151.11      2.47 o 
   3   3   3       40.98       43.70      1.31 o 
   4   3   3      636.63      629.53      4.28 o 
   5   3   3        7.80        5.10      0.74 o 
   6   3   3        1.23        1.41      0.77 o 
   7   3   3       14.93       17.40      1.25 o 
  -8   4   3        7.40        7.37      1.71 o 
  -7   4   3        8.89       11.25      1.95 o 
  -6   4   3       64.82       64.29      1.70 o 
  -5   4   3       10.86        8.74      1.00 o 
  -4   4   3        4.11        4.03      0.96 o 
  -3   4   3       29.59       26.03      0.79 o 
  -2   4   3      237.71      210.63     14.26 o 
  -1   4   3      337.14      405.20      2.46 o 
   0   4   3      207.21      247.97     15.36 o 
   1   4   3      724.31      802.24     24.36 o 
   2   4   3       27.77       32.56      0.84 o 
   3   4   3        1.14        1.68      1.16 o 
   4   4   3      221.17      219.61      5.07 o 
   5   4   3      146.50      140.70      2.35 o 
   6   4   3       45.74       48.88      1.60 o 
   7   4   3        0.97        0.04      0.86 o 
  -8   5   3       11.13       11.63      1.23 o 
  -7   5   3       13.03       12.01      1.18 o 
  -6   5   3       13.57       14.34      1.42 o 
  -5   5   3       19.14       20.26      1.03 o 
  -4   5   3      110.08      105.87      2.03 o 
  -3   5   3       74.02       91.24      4.44 o 
  -2   5   3        5.71        4.50      0.44 o 
  -1   5   3        0.01       -0.31      0.31 o 
   0   5   3      221.11      210.85      2.58 o 
   1   5   3      196.95      191.32     67.75 o 
   2   5   3      138.64      138.15      7.37 o 
   3   5   3       13.03       11.86      0.74 o 
   4   5   3       51.03       46.95      1.89 o 
   5   5   3       49.24       45.85      2.35 o 
   6   5   3        4.32        4.32      0.90 o 
  -7   6   3       12.71       14.34      1.16 o 
  -6   6   3       15.24       14.19      2.85 o 
  -5   6   3       62.10       68.20      1.65 o 
  -4   6   3       71.23       76.92      1.70 o 
  -3   6   3       35.92       39.49      1.07 o 
  -2   6   3       26.22      182.73    139.08 o 
  -1   6   3      211.13      222.57      4.59 o 
   0   6   3       89.20      122.18      1.59 o 
   1   6   3      115.52      128.41      8.09 o 
   2   6   3       20.26       23.44      0.90 o 
   3   6   3      277.92      284.23      8.13 o 
   4   6   3      338.15      337.07      4.44 o 
   5   6   3       67.58       69.30      1.81 o 
   6   6   3        0.06       -0.76      0.96 o 
  -7   7   3        1.30        0.17      0.87 o 
  -6   7   3       27.33       23.67      1.30 o 
  -5   7   3        5.35        7.84      1.04 o 
  -4   7   3      132.26      133.66      2.49 o 
  -3   7   3        5.19        3.89      0.62 o 
  -2   7   3       25.83       27.66      0.97 o 
  -1   7   3      469.03      394.07     94.80 o 
   0   7   3        0.04        0.37      0.52 o 
   1   7   3       36.78       36.78      1.04 o 
   2   7   3       54.60       61.30      3.93 o 
   3   7   3      123.49      121.65      5.26 o 
   4   7   3        0.31        1.20      0.75 o 
   5   7   3        2.41        3.50      1.16 o 
   6   7   3        0.77        2.27      0.80 o 
  -7   8   3        2.94        3.16      0.99 o 
  -6   8   3        0.54        1.15      2.08 o 
  -5   8   3        3.55        5.01      0.81 o 
  -4   8   3       42.35       42.11      3.48 o 
  -3   8   3      140.03      133.96      2.14 o 
  -2   8   3      159.33      173.84     18.22 o 
  -1   8   3      273.94      268.23     14.30 o 
   0   8   3        6.89        5.51      0.54 o 
   1   8   3       17.19       19.73      1.41 o 
   2   8   3       78.00       73.98      2.95 o 
   3   8   3      125.03      119.25      5.42 o 
   4   8   3       12.05       12.23      0.98 o 
   5   8   3        0.53        0.23      0.79 o 
  -6   9   3       21.22       21.00      1.38 o 
  -5   9   3       10.81       11.10      2.04 o 
  -4   9   3        0.50        0.23      0.78 o 
  -3   9   3        7.36        6.91      0.78 o 
  -2   9   3      273.59      273.85      2.99 o 
  -1   9   3      318.31      304.43     35.22 o 
   0   9   3       19.75       17.89      0.77 o 
   1   9   3       18.02       14.87      7.91 o 
   2   9   3      184.60      170.61      6.05 o 
   3   9   3       56.16       47.09      2.95 o 
   4   9   3        3.38        3.41      0.84 o 
   5   9   3        0.65        0.58      0.86 o 
  -5  10   3       15.59       12.77      1.21 o 
  -4  10   3       45.84       47.41      1.68 o 
  -3  10   3       51.08       53.50      1.61 o 
  -2  10   3        8.63        7.46      1.51 o 
  -1  10   3      158.30      153.07      4.84 o 
   0  10   3       20.13       19.65      0.98 o 
   1  10   3       34.60       37.16      1.72 o 
   2  10   3        0.64        1.17      0.70 o 
   3  10   3        1.34        1.29      0.76 o 
   4  10   3        0.03       -0.25      0.80 o 
  -5  11   3        1.72        1.47      0.93 o 
  -4  11   3        0.63        2.19      0.96 o 
  -3  11   3       63.20       60.10      1.86 o 
  -2  11   3       22.89       22.17      1.23 o 
  -1  11   3       11.71       12.59      2.67 o 
   0  11   3        1.17        1.88      0.53 o 
   1  11   3      177.06      169.61      5.64 o 
   2  11   3        5.77        5.27      1.33 o 
   3  11   3       19.08       19.52      1.25 o 
   4  11   3        0.03        1.13      1.93 o 
  -4  12   3        0.67        1.78      1.14 o 
  -3  12   3       14.03       15.60      1.20 o 
  -2  12   3        4.32        3.60      0.95 o 
  -1  12   3        7.59        7.60      0.99 o 
   0  12   3        4.08        4.16      0.60 o 
   1  12   3       10.68       13.99      3.12 o 
   2  12   3        3.37        4.14      1.52 o 
   3  12   3        7.62        8.28      1.09 o 
  -2  13   3        2.55        2.13      0.88 o 
  -1  13   3       11.46       13.32      1.20 o 
   0  13   3        0.59       -0.66      0.66 o 
   1  13   3        9.16       13.33      1.15 o 
  -8   0   4        0.06        0.96      1.12 o 
  -6   0   4        0.00       -0.11      0.82 o 
  -4   0   4        0.04        0.85      0.43 o 
  -2   0   4      470.59      521.73      3.80 o 
   0   0   4      302.85      348.80      6.53 o 
   2   0   4     1179.82     1291.60      7.19 o 
   4   0   4       10.69        8.57      0.93 o 
   6   0   4       18.02       14.76      1.36 o 
  -8   1   4       17.55       20.44      1.30 o 
  -7   1   4        3.10        3.21      0.95 o 
  -6   1   4       72.11       65.43      1.59 o 
  -5   1   4       10.11        7.61      0.62 o 
  -4   1   4       10.17       18.57      7.69 o 
  -3   1   4      797.33      840.64      5.39 o 
  -2   1   4     1050.77     1136.56     14.06 o 
  -1   1   4       95.88       83.51      2.14 o 
   0   1   4      186.28      210.42      7.77 o 
   1   1   4      362.99      390.06      2.38 o 
   2   1   4       22.03       30.16      0.77 o 
   3   1   4      132.88      127.42      3.07 o 
   4   1   4       16.35       13.45      0.78 o 
   5   1   4       27.67       24.78      2.24 o 
   6   1   4        3.13        3.91      0.75 o 
   7   1   4        0.00       -0.34      0.83 o 
  -8   2   4       21.75       22.86      1.50 o 
  -7   2   4        0.73        0.72      1.61 o 
  -6   2   4       91.88       88.55      2.14 o 
  -5   2   4        6.53        5.84      0.80 o 
  -4   2   4       71.54       67.78      2.18 o 
  -3   2   4      719.59      725.33      3.66 o 
  -2   2   4     1070.50     1210.43     19.48 o 
  -1   2   4       95.43       85.40      1.08 o 
   0   2   4      131.94      122.17      2.53 o 
   1   2   4     1367.64     1419.59     22.71 o 
   2   2   4       22.09       26.96      0.99 o 
   3   2   4       16.49       19.54      0.79 o 
   4   2   4       93.31       90.36      1.71 o 
   5   2   4       84.09       82.96      1.88 o 
   6   2   4        2.71        1.46      0.78 o 
   7   2   4        0.62       -0.75      1.27 o 
  -8   3   4        3.97        4.64      0.97 o 
  -7   3   4        0.06        0.33      0.75 o 
  -6   3   4       23.56       23.78      1.12 o 
  -5   3   4      239.97      238.52      4.44 o 
  -4   3   4       48.52       46.16      1.13 o 
  -3   3   4       37.80       44.35     10.41 o 
  -2   3   4        0.28        0.11      0.31 o 
  -1   3   4       99.55       94.48      4.38 o 
   0   3   4      126.70      120.29      1.71 o 
   1   3   4      275.60      289.12      4.95 o 
   2   3   4      158.64      152.28      2.50 o 
   3   3   4      336.23      320.63      2.91 o 
   4   3   4      178.83      171.06      3.56 o 
   5   3   4       62.21       60.38      3.66 o 
   6   3   4        1.62        1.78      0.79 o 
  -8   4   4       33.44       35.05      1.67 o 
  -7   4   4       44.55       46.62      1.66 o 
  -6   4   4       93.99       91.06      3.10 o 
  -5   4   4        0.29        0.77      0.64 o 
  -4   4   4      467.54      477.52      3.80 o 
  -3   4   4       58.46       64.56      1.22 o 
  -2   4   4      186.78      171.29     30.68 o 
  -1   4   4      728.32      803.03      7.28 o 
   0   4   4      199.49      208.49      2.36 o 
   1   4   4       72.44       80.82      1.26 o 
   2   4   4       20.88       20.77      1.41 o 
   3   4   4      291.50      277.48      3.11 o 
   4   4   4       78.30       76.56      1.70 o 
   5   4   4       26.38       23.18      1.15 o 
   6   4   4       18.28       18.88      1.53 o 
  -8   5   4       10.92       11.76      1.78 o 
  -7   5   4        1.71        2.54      0.77 o 
  -6   5   4        0.17        0.50      0.67 o 
  -5   5   4       32.47       33.39      1.20 o 
  -4   5   4      118.11      125.31      1.93 o 
  -3   5   4        0.18        2.07      0.49 o 
  -2   5   4       73.74       73.75      1.30 o 
  -1   5   4       53.81       50.09      1.04 o 
   0   5   4        6.76       10.76      0.41 o 
   1   5   4       12.93        9.44      1.43 o 
   2   5   4       16.00       14.50      0.72 o 
   3   5   4      237.84      234.89      2.62 o 
   4   5   4      154.67      160.77      2.44 o 
   5   5   4        1.96        1.50      0.71 o 
   6   5   4        6.67        6.99      0.99 o 
  -7   6   4        3.09        4.16      0.89 o 
  -6   6   4        2.82        2.45      0.76 o 
  -5   6   4        0.02        1.17      0.63 o 
  -4   6   4       35.75       32.48      4.64 o 
  -3   6   4       30.51       34.26      1.05 o 
  -2   6   4        0.01       -0.12      0.41 o 
  -1   6   4        2.02        3.58      0.46 o 
   0   6   4      209.67      212.21      5.58 o 
   1   6   4        0.48        0.52      0.51 o 
   2   6   4        5.64        5.69      0.60 o 
   3   6   4      141.41      139.23      3.21 o 
   4   6   4        3.70        4.12      1.01 o 
   5   6   4        0.17       -0.22      0.68 o 
   6   6   4       31.42       33.19      1.62 o 
  -7   7   4        5.04        7.00      1.05 o 
  -6   7   4       37.97       34.40      1.49 o 
  -5   7   4        0.06        1.16      0.67 o 
  -4   7   4       93.97       91.19      2.34 o 
  -3   7   4        1.22        1.58      1.00 o 
  -2   7   4       30.82       30.15      1.94 o 
  -1   7   4      152.34      169.76      2.15 o 
   0   7   4      182.68      186.54      3.94 o 
   1   7   4       50.70       47.64      1.22 o 
   2   7   4      144.82      137.32      8.48 o 
   3   7   4       59.26       57.16      2.59 o 
   4   7   4        0.07        0.25      0.67 o 
   5   7   4        4.58        4.37      1.62 o 
  -6   8   4        7.10        7.32      1.02 o 
  -5   8   4      114.73      109.10      2.32 o 
  -4   8   4        2.16        3.14      0.86 o 
  -3   8   4        0.06       -0.63      0.63 o 
  -2   8   4       35.15       33.45      1.20 o 
  -1   8   4      210.46      207.34      6.23 o 
   0   8   4      130.96      133.77      2.99 o 
   1   8   4        3.16        3.06      0.67 o 
   2   8   4        0.06        0.66      0.62 o 
   3   8   4       23.61       20.14      1.56 o 
   4   8   4       77.14       75.34      2.59 o 
   5   8   4        0.11        0.02      1.11 o 
  -6   9   4        4.04        4.68      0.83 o 
  -5   9   4       81.01       84.65      2.10 o 
  -4   9   4        1.04        0.05      2.73 o 
  -3   9   4       43.92       40.10      1.45 o 
  -2   9   4      237.21      233.62      2.90 o 
  -1   9   4      326.13      316.34      4.14 o 
   0   9   4       79.38       85.85      2.72 o 
   1   9   4        2.98        3.44      0.74 o 
   2   9   4       28.71       20.85      1.12 o 
   3   9   4        0.45        1.83      2.21 o 
   4   9   4       23.98       25.89      3.00 o 
   5   9   4        3.94        3.75      0.99 o 
  -5  10   4        0.00       -0.56      0.80 o 
  -4  10   4       94.31       91.05      3.69 o 
  -3  10   4       76.05       75.20      1.96 o 
  -2  10   4        5.19        5.32      0.84 o 
  -1  10   4        7.00        5.94      1.18 o 
   0  10   4       54.00       52.83      1.37 o 
   1  10   4      107.77      101.29      5.29 o 
   2  10   4       23.75       23.11      2.28 o 
   3  10   4        2.47        1.81      0.83 o 
   4  10   4        1.65        3.19      1.18 o 
  -5  11   4        0.14        1.61      1.46 o 
  -4  11   4        7.77        8.62      1.04 o 
  -3  11   4        2.55        4.66      0.86 o 
  -2  11   4       21.13       19.66      1.44 o 
  -1  11   4        4.15        6.52      1.42 o 
   0  11   4       47.69       45.61      1.09 o 
   1  11   4        5.34        5.47      0.95 o 
   2  11   4        1.99        0.84      0.81 o 
   3  11   4        0.65        1.80      2.14 o 
  -3  12   4       18.29       21.15      1.81 o 
  -2  12   4       10.64       10.81      1.09 o 
  -1  12   4       23.55       24.26      1.58 o 
   0  12   4       23.51       22.39      1.25 o 
   1  12   4        2.21        2.45      0.91 o 
   2  12   4        0.17       -0.35      0.83 o 
  -1  13   4        0.00        0.03      0.90 o 
   0  13   4        8.25        8.72      0.78 o 
  -7   0   5       12.75       16.23      1.51 o 
  -5   0   5        0.14        0.86      0.65 o 
  -3   0   5       20.03       20.83      1.02 o 
  -1   0   5      161.11      171.29      2.27 o 
   1   0   5      355.47      375.84      3.69 o 
   3   0   5       24.09       22.92      1.34 o 
   5   0   5        0.02        0.65      0.96 o 
  -8   1   5        2.79        1.96      0.86 o 
  -7   1   5       55.16       48.43      1.62 o 
  -6   1   5        1.11        1.62      0.63 o 
  -5   1   5       20.33       23.66      1.88 o 
  -4   1   5      143.98      133.51      1.82 o 
  -3   1   5     1416.04     1014.69     20.27 o 
  -2   1   5       34.97       32.04      0.80 o 
  -1   1   5      384.54      413.16      6.07 o 
   0   1   5      157.18      192.20      2.25 o 
   1   1   5       98.51      110.88      3.52 o 
   2   1   5       46.13       45.44      1.06 o 
   3   1   5        4.83        4.57      0.56 o 
   4   1   5       10.79        7.87      0.74 o 
   5   1   5        6.58        5.31      0.81 o 
   6   1   5        3.15        1.63      1.29 o 
  -8   2   5       21.96       23.91      3.35 o 
  -7   2   5        0.62        0.44      0.94 o 
  -6   2   5        4.84        3.68      0.81 o 
  -5   2   5        5.87        5.32      0.68 o 
  -4   2   5       48.96       44.84      1.10 o 
  -3   2   5      154.35      159.13      2.07 o 
  -2   2   5      435.13      484.99      4.51 o 
  -1   2   5      685.71      751.09     13.97 o 
   0   2   5      119.66      119.17      2.25 o 
   1   2   5       97.18       77.12      6.03 o 
   2   2   5        4.77        4.91      0.71 o 
   3   2   5       57.65       52.32      1.27 o 
   4   2   5        0.05        0.52      0.58 o 
   5   2   5       84.55       83.88      1.95 o 
   6   2   5       11.19       13.01      1.05 o 
  -8   3   5        1.34        4.06      0.87 o 
  -7   3   5       12.25       11.93      0.99 o 
  -6   3   5       31.69       29.73      1.24 o 
  -5   3   5       93.64       79.94      2.25 o 
  -4   3   5       17.13       12.88      1.84 o 
  -3   3   5      362.17      293.61     57.05 o 
  -2   3   5      698.82      735.61     11.88 o 
  -1   3   5      268.94      312.09     15.64 o 
   0   3   5      767.69      872.78     15.69 o 
   1   3   5        5.20        6.85      0.51 o 
   2   3   5       13.84       19.80      1.21 o 
   3   3   5       35.45       30.17      1.07 o 
   4   3   5      173.33      163.99      2.47 o 
   5   3   5       19.55       20.04      1.15 o 
   6   3   5        7.22       10.14      1.83 o 
  -8   4   5       16.35       16.63      1.29 o 
  -7   4   5        9.93       12.66      1.08 o 
  -6   4   5       23.52       22.09      1.98 o 
  -5   4   5        0.79        1.11      0.65 o 
  -4   4   5       14.71       17.40      0.83 o 
  -3   4   5        2.53        4.62      0.54 o 
  -2   4   5       13.50       15.16      0.67 o 
  -1   4   5      279.69      305.12      5.69 o 
   0   4   5      764.36      847.25     14.24 o 
   1   4   5       96.80       86.40      1.71 o 
   2   4   5       13.97       11.99      1.18 o 
   3   4   5      463.72      449.99      6.47 o 
   4   4   5       49.89       48.30      1.46 o 
   5   4   5        2.70        3.04      0.80 o 
   6   4   5        0.49        0.63      0.87 o 
  -7   5   5       13.65       13.96      1.15 o 
  -6   5   5        1.21        2.25      0.73 o 
  -5   5   5        0.47       -0.08      1.32 o 
  -4   5   5       91.97       80.90      1.62 o 
  -3   5   5        4.27        2.58      0.51 o 
  -2   5   5        4.07        5.58      0.93 o 
  -1   5   5       18.40       12.35      1.68 o 
   0   5   5       32.61       34.98      0.69 o 
   1   5   5        0.50        0.04      0.44 o 
   2   5   5      111.74      109.41      5.51 o 
   3   5   5       74.56       70.02      1.99 o 
   4   5   5        6.63        7.00      0.83 o 
   5   5   5       34.92       32.82      1.95 o 
   6   5   5       45.37       52.86      1.84 o 
  -7   6   5        4.64        4.97      0.97 o 
  -6   6   5        0.28       -0.53      0.72 o 
  -5   6   5       34.11       33.98      1.27 o 
  -4   6   5       14.40       14.94      0.89 o 
  -3   6   5      217.68      209.43      2.44 o 
  -2   6   5      138.17      145.69      7.71 o 
  -1   6   5       31.27       32.11      1.99 o 
   0   6   5       47.83       48.08      0.83 o 
   1   6   5       36.37       38.47      1.93 o 
   2   6   5       87.86       79.15      5.25 o 
   3   6   5       16.20       17.80      1.41 o 
   4   6   5        1.78        2.81      0.70 o 
   5   6   5        7.81        9.13      1.05 o 
  -7   7   5        0.48       -0.08      0.89 o 
  -6   7   5        0.52        0.65      0.84 o 
  -5   7   5       11.68       12.67      1.03 o 
  -4   7   5        0.34        0.96      0.64 o 
  -3   7   5        5.99        5.43      0.67 o 
  -2   7   5      207.07      215.16      4.46 o 
  -1   7   5      319.80      319.02      6.34 o 
   0   7   5        0.72        0.46      0.54 o 
   1   7   5        2.44        2.58      0.62 o 
   2   7   5      173.96      168.27     13.04 o 
   3   7   5      168.37      174.06     11.22 o 
   4   7   5       25.18       27.64      1.32 o 
   5   7   5        0.10        2.03      0.81 o 
  -6   8   5       31.78       34.57      1.53 o 
  -5   8   5       66.55       67.06      3.38 o 
  -4   8   5       44.06       40.24      2.29 o 
  -3   8   5       73.00       70.63      1.74 o 
  -2   8   5       15.50       13.49      1.01 o 
  -1   8   5      105.98       94.60      3.67 o 
   0   8   5      203.16      203.99      8.05 o 
   1   8   5      149.65      135.07      6.88 o 
   2   8   5       21.73       28.90      2.04 o 
   3   8   5        3.60        2.53      0.83 o 
   4   8   5       14.02       12.16      1.12 o 
   5   8   5       12.11       13.91      1.20 o 
  -6   9   5        0.04        0.78      0.84 o 
  -5   9   5        2.07        1.56      0.96 o 
  -4   9   5        1.20        0.94      0.79 o 
  -3   9   5       54.63       47.81      1.56 o 
  -2   9   5      181.27      176.04      3.53 o 
  -1   9   5       11.24       11.18      0.96 o 
   0   9   5       66.45       66.09      1.20 o 
   1   9   5      144.40      131.56      7.42 o 
   2   9   5       89.39       87.51      3.82 o 
   3   9   5       12.06       11.78      1.11 o 
   4   9   5        5.71        6.12      0.99 o 
  -5  10   5        4.80        5.95      0.91 o 
  -4  10   5        8.66        8.83      1.00 o 
  -3  10   5       76.49       72.32      1.95 o 
  -2  10   5        1.71        1.54      0.99 o 
  -1  10   5        6.93        6.74      0.91 o 
   0  10   5       92.52       88.56      1.63 o 
   1  10   5       42.01       44.64      3.90 o 
   2  10   5        1.85        0.75      0.86 o 
   3  10   5       37.46       37.89      2.75 o 
  -4  11   5        7.54        8.07      1.02 o 
  -3  11   5        5.63        6.25      0.89 o 
  -2  11   5       21.00       25.13      1.86 o 
  -1  11   5        7.43        6.62      1.60 o 
   0  11   5        2.49        0.91      0.62 o 
   1  11   5       14.49       13.35      1.32 o 
   2  11   5        2.15        3.12      0.84 o 
  -3  12   5        0.01        1.91      0.76 o 
  -2  12   5        0.95        0.48      0.89 o 
  -1  12   5        2.25        1.17      1.19 o 
   0  12   5       12.38       19.15      0.90 o 
   1  12   5        0.60        0.94      0.78 o 
  -8   0   6        2.72        2.66      1.34 o 
  -6   0   6        3.29        5.30      1.07 o 
  -4   0   6        0.00        0.74      0.76 o 
  -2   0   6      338.15      357.59      3.81 o 
   0   0   6        0.16       -0.22      0.36 o 
   2   0   6      116.21      117.01      2.49 o 
   4   0   6        7.87       12.36      1.22 o 
   6   0   6       11.69       12.98      1.46 o 
  -8   1   6        2.08       -0.71      0.90 o 
  -7   1   6       12.69       12.62      1.06 o 
  -6   1   6      152.14      148.00      3.89 o 
  -5   1   6        0.29        0.26      0.55 o 
  -4   1   6      180.15      180.56      4.36 o 
  -3   1   6      207.00      216.76      2.20 o 
  -2   1   6       19.44       22.16      0.78 o 
  -1   1   6       45.92       47.63      1.12 o 
   0   1   6      238.50      246.66      1.58 o 
   1   1   6      131.29      142.70      5.64 o 
   2   1   6      116.06      119.26      1.79 o 
   3   1   6       31.65       28.19      1.06 o 
   4   1   6       33.50       27.11      1.16 o 
   5   1   6       16.02       13.99      2.43 o 
   6   1   6        7.10        7.75      0.96 o 
  -8   2   6        2.51        1.81      1.40 o 
  -7   2   6        0.45        1.01      1.37 o 
  -6   2   6       11.14        9.09      0.89 o 
  -5   2   6       61.60       62.95      2.38 o 
  -4   2   6      321.86      323.37      4.95 o 
  -3   2   6       17.46       17.14      0.73 o 
  -2   2   6       69.11       61.84      1.72 o 
  -1   2   6       46.92       44.84      1.36 o 
   0   2   6      150.77      161.84      4.99 o 
   1   2   6       63.83       73.73      1.34 o 
   2   2   6       85.15       78.50      1.51 o 
   3   2   6        0.80        0.87      0.86 o 
   4   2   6       69.40       63.05      1.97 o 
   5   2   6       17.30       15.51      1.39 o 
   6   2   6        1.73        3.52      1.59 o 
  -8   3   6        0.33        0.75      0.83 o 
  -7   3   6       41.37       41.57      1.58 o 
  -6   3   6        2.25        2.53      0.95 o 
  -5   3   6      224.60      229.92      3.84 o 
  -4   3   6       17.05       16.22      1.12 o 
  -3   3   6      172.08      176.36      4.39 o 
  -2   3   6      222.88      228.64      4.58 o 
  -1   3   6       16.44       17.50      0.79 o 
   0   3   6      162.02      154.42      3.43 o 
   1   3   6       32.91       37.76      1.03 o 
   2   3   6      141.12      131.87     11.35 o 
   3   3   6      103.69      101.90      5.32 o 
   4   3   6       11.08       10.25      0.89 o 
   5   3   6       27.35       29.53      2.90 o 
   6   3   6        9.50       11.58      2.15 o 
  -8   4   6        2.29        1.50      1.40 o 
  -7   4   6       11.96       13.98      1.09 o 
  -6   4   6       25.71       28.55      3.57 o 
  -5   4   6       78.75       76.44      1.75 o 
  -4   4   6       42.81       38.42      1.17 o 
  -3   4   6        5.03        5.09      0.55 o 
  -2   4   6        0.72        0.67      0.40 o 
  -1   4   6        3.13        4.81      0.53 o 
   0   4   6       42.50      300.14    201.84 o 
   1   4   6       11.24       14.05      0.73 o 
   2   4   6       98.17       99.85      4.52 o 
   3   4   6      253.60      255.66      7.66 o 
   4   4   6        1.08        2.42      0.70 o 
   5   4   6       11.79       11.50      1.06 o 
  -7   5   6        1.70        2.35      0.92 o 
  -6   5   6        0.12        1.53      0.70 o 
  -5   5   6        0.36        1.47      0.64 o 
  -4   5   6        1.86        1.64      0.61 o 
  -3   5   6       75.51       85.37     19.83 o 
  -2   5   6        3.56        4.11      0.81 o 
  -1   5   6       54.58       59.29      2.40 o 
   0   5   6        1.87        2.48      0.35 o 
   1   5   6        0.00        0.29      0.93 o 
   2   5   6       11.39       13.90      1.13 o 
   3   5   6        1.17        2.09      1.10 o 
   4   5   6       68.26       68.67      1.97 o 
   5   5   6       28.89       28.88      1.46 o 
  -7   6   6        0.73        0.75      0.83 o 
  -6   6   6        2.01        2.53      0.83 o 
  -5   6   6       58.72       53.39      1.64 o 
  -4   6   6        2.26        2.36      0.59 o 
  -3   6   6        8.24        8.64      0.74 o 
  -2   6   6      151.04      159.08      5.66 o 
  -1   6   6        8.77        6.63      0.71 o 
   0   6   6        0.01       -0.08      0.38 o 
   1   6   6       36.88       36.09      2.02 o 
   2   6   6      279.15      278.35      3.23 o 
   3   6   6        9.67        8.10      0.92 o 
   4   6   6       36.62       38.05      1.50 o 
   5   6   6        8.70       10.25      1.74 o 
  -7   7   6        0.30        0.55      1.62 o 
  -6   7   6       28.42       31.69      3.25 o 
  -5   7   6        2.67        1.29      0.79 o 
  -4   7   6        7.90        7.44      0.86 o 
  -3   7   6      122.63      116.63      2.58 o 
  -2   7   6        6.74        5.74      0.72 o 
  -1   7   6      107.53       98.92      1.86 o 
   0   7   6      102.06       96.43      1.31 o 
   1   7   6       32.13       27.15      2.67 o 
   2   7   6       86.84       88.59      5.30 o 
   3   7   6       23.23       25.54      1.31 o 
   4   7   6       12.34       14.95      1.17 o 
  -6   8   6        2.36        2.64      0.96 o 
  -5   8   6        0.68        1.73      0.76 o 
  -4   8   6       26.44       28.11      4.31 o 
  -3   8   6      194.39      189.18      6.90 o 
  -2   8   6      107.26      109.99      2.08 o 
  -1   8   6        3.81        4.76      0.97 o 
   0   8   6       43.64       43.83      1.17 o 
   1   8   6        3.19        5.43      0.86 o 
   2   8   6       68.01       67.16      8.56 o 
   3   8   6       46.82       50.85      1.68 o 
   4   8   6        5.22        4.77      0.90 o 
  -6   9   6        1.40        0.69      0.86 o 
  -5   9   6        4.22        5.41      0.89 o 
  -4   9   6        1.05        2.16      2.09 o 
  -3   9   6        6.25        6.25      0.89 o 
  -2   9   6       22.62       19.15      1.29 o 
  -1   9   6       11.45       10.57      1.01 o 
   0   9   6       16.59       17.07      0.80 o 
   1   9   6        0.84        1.22      1.38 o 
   2   9   6       36.24       34.30      1.54 o 
   3   9   6        3.66        4.43      1.00 o 
  -5  10   6        6.17        4.72      1.56 o 
  -4  10   6        0.46       -0.18      0.86 o 
  -3  10   6        0.03        0.28      1.05 o 
  -2  10   6       51.04       47.34      2.24 o 
  -1  10   6       55.08       50.39      2.05 o 
   0  10   6        0.61        1.41      0.56 o 
   1  10   6        0.12       -0.20      0.74 o 
   2  10   6        8.25        8.64      1.12 o 
   3  10   6       26.18       23.29      1.46 o 
  -4  11   6        3.25        3.44      1.00 o 
  -3  11   6       12.19       12.07      1.11 o 
  -2  11   6        2.63        1.90      0.85 o 
  -1  11   6        2.90        3.55      1.38 o 
   0  11   6       10.33       10.03      0.95 o 
   1  11   6        9.91       11.27      1.07 o 
   2  11   6        0.22        0.18      0.85 o 
  -2  12   6        1.34       -0.06      2.10 o 
  -1  12   6        0.99        2.04      0.94 o 
   0  12   6        6.36        7.96      1.11 o 
  -7   0   7        0.61       -0.74      1.18 o 
  -5   0   7        2.94        2.71      0.99 o 
  -3   0   7       57.85       54.13      1.79 o 
  -1   0   7      103.20       94.31      2.12 o 
   1   0   7      153.33      155.53      2.92 o 
   3   0   7        0.01        0.77      0.73 o 
   5   0   7        3.37        5.09      1.24 o 
  -8   1   7        0.30        2.53      0.79 o 
  -7   1   7        4.26        4.24      0.81 o 
  -6   1   7       17.68       18.05      1.08 o 
  -5   1   7      156.15      142.18      2.28 o 
  -4   1   7       52.19       46.85      1.27 o 
  -3   1   7      118.36      131.83      2.27 o 
  -2   1   7      393.53      430.20      3.96 o 
  -1   1   7       29.98       41.08      1.48 o 
   0   1   7       21.57       20.88      0.60 o 
   1   1   7       18.00       19.45      0.82 o 
   2   1   7        7.30        5.45      0.78 o 
   3   1   7       38.91       33.36      1.22 o 
   4   1   7       18.19       14.41      2.49 o 
   5   1   7        0.40        0.88      0.69 o 
  -8   2   7        4.40        4.09      0.97 o 
  -7   2   7        1.97        1.82      1.16 o 
  -6   2   7        5.49        4.96      1.44 o 
  -5   2   7       82.45       75.17      1.94 o 
  -4   2   7      275.37      266.09      3.05 o 
  -3   2   7        1.97        3.91      1.40 o 
  -2   2   7      487.47      510.19      8.91 o 
  -1   2   7      733.61      792.81     16.62 o 
   0   2   7      359.99      384.98      6.81 o 
   1   2   7        2.48        2.02      0.54 o 
   2   2   7       84.58       80.20     10.91 o 
   3   2   7        7.84        9.10      0.83 o 
   4   2   7       10.15        9.20      0.87 o 
   5   2   7        0.01        0.97      0.74 o 
  -7   3   7       14.63       14.04      1.13 o 
  -6   3   7        1.75        1.75      0.78 o 
  -5   3   7       44.18       43.86      1.41 o 
  -4   3   7        3.14        3.04      0.66 o 
  -3   3   7       44.94       46.03      1.87 o 
  -2   3   7       34.25       39.33      1.21 o 
  -1   3   7       25.31       26.26      0.92 o 
   0   3   7       66.21       60.70      1.50 o 
   1   3   7       12.88        9.65      0.75 o 
   2   3   7      302.73      219.82     46.37 o 
   3   3   7       46.72       45.47      1.41 o 
   4   3   7       17.61       15.56      1.61 o 
   5   3   7        4.81        7.14      0.92 o 
  -7   4   7       10.06       11.68      1.10 o 
  -6   4   7        1.30        0.52      0.75 o 
  -5   4   7       42.32       34.39      1.30 o 
  -4   4   7      112.48      108.89      1.98 o 
  -3   4   7       13.99       12.25      0.78 o 
  -2   4   7        0.38        2.41      1.18 o 
  -1   4   7       75.87       73.95      5.44 o 
   0   4   7        1.31        1.88      0.37 o 
   1   4   7       15.15       16.67      2.48 o 
   2   4   7       89.64       88.66      1.84 o 
   3   4   7        6.44        5.86      0.83 o 
   4   4   7        0.07       -0.22      0.96 o 
   5   4   7        1.21        0.43      0.89 o 
  -7   5   7        1.27        1.36      0.87 o 
  -6   5   7        6.57        8.52      0.99 o 
  -5   5   7       19.76       17.65      1.04 o 
  -4   5   7        1.27        1.13      0.71 o 
  -3   5   7       26.85       24.02      1.51 o 
  -2   5   7      127.41      115.56      1.92 o 
  -1   5   7       48.00       53.18      1.95 o 
   0   5   7        0.65        1.29      0.37 o 
   1   5   7        0.66        1.01      0.60 o 
   2   5   7       77.42       77.34      4.71 o 
   3   5   7       27.38       23.41      1.17 o 
   4   5   7       46.04       49.94      2.56 o 
   5   5   7        0.50        0.63      1.76 o 
  -7   6   7        0.37        0.69      0.88 o 
  -6   6   7        9.11        9.65      1.04 o 
  -5   6   7        0.00       -0.74      0.74 o 
  -4   6   7        9.34        7.40      1.26 o 
  -3   6   7       35.59       38.37      1.28 o 
  -2   6   7       41.37       40.79      1.29 o 
  -1   6   7      101.02       96.49      1.86 o 
   0   6   7        0.07        0.21      0.39 o 
   1   6   7       47.04       45.01      4.99 o 
   2   6   7       11.67       13.50      2.03 o 
   3   6   7        0.36        0.95      0.75 o 
   4   6   7        8.34        4.30      1.04 o 
  -6   7   7        8.13        9.58      1.03 o 
  -5   7   7        2.70        0.35      0.84 o 
  -4   7   7      151.98      141.19      3.95 o 
  -3   7   7        0.61        0.05      0.68 o 
  -2   7   7        3.59        5.72      0.86 o 
  -1   7   7       14.39       11.27      0.91 o 
   0   7   7      221.34      197.38      2.71 o 
   1   7   7      231.25      243.04      7.22 o 
   2   7   7       16.38       12.46      1.04 o 
   3   7   7        0.08        0.27      0.81 o 
   4   7   7        3.00        3.76      0.98 o 
  -6   8   7       15.75       16.92      1.25 o 
  -5   8   7        0.37        0.58      1.05 o 
  -4   8   7       31.23       25.76      1.36 o 
  -3   8   7       55.80       61.39      3.39 o 
  -2   8   7        0.82        0.74      0.71 o 
  -1   8   7       48.58       51.59      1.56 o 
   0   8   7       51.59       42.49      1.06 o 
   1   8   7      116.10      114.01      3.52 o 
   2   8   7        6.18        6.24      0.95 o 
   3   8   7        6.92        6.08      1.03 o 
  -5   9   7        0.11        0.08      1.17 o 
  -4   9   7       14.89       14.73      1.05 o 
  -3   9   7        2.03        3.39      1.10 o 
  -2   9   7        8.37        7.25      0.93 o 
  -1   9   7       22.69       21.68      1.41 o 
   0   9   7       49.68       47.51      2.00 o 
   1   9   7        0.13        0.79      1.20 o 
   2   9   7        7.96        5.64      1.88 o 
   3   9   7       10.75       11.71      1.19 o 
  -4  10   7        3.77        3.85      1.00 o 
  -3  10   7        3.27        1.40      0.88 o 
  -2  10   7        1.03        0.52      0.80 o 
  -1  10   7        0.01       -0.17      1.42 o 
   0  10   7       24.66       28.41      1.09 o 
   1  10   7        6.44        5.37      0.97 o 
   2  10   7        3.09        4.59      0.89 o 
  -3  11   7        2.86        4.82      0.89 o 
  -2  11   7        3.78        2.82      1.00 o 
  -1  11   7        0.00        0.90      0.84 o 
   0  11   7        0.03        0.78      0.56 o 
  -6   0   8        3.86        3.82      1.24 o 
  -4   0   8        0.12       -0.27      0.88 o 
  -2   0   8      285.29      270.22      3.84 o 
   0   0   8        9.36        7.57      1.06 o 
   2   0   8      160.40      152.45      3.35 o 
   4   0   8        7.24        4.81      1.34 o 
  -7   1   8       17.00       16.25      1.88 o 
  -6   1   8       52.18       52.03      3.42 o 
  -5   1   8       29.80       27.67      2.75 o 
  -4   1   8       30.93       31.96      1.20 o 
  -3   1   8        2.85      107.09     70.30 o 
  -2   1   8       85.45       81.45      1.63 o 
  -1   1   8       34.59       37.97      1.14 o 
   0   1   8        0.03       -0.04      0.45 o 
   1   1   8        9.94        9.77      0.78 o 
   2   1   8       16.08       11.26      1.60 o 
   3   1   8        2.23        1.73      0.70 o 
   4   1   8       24.36       25.29      1.73 o 
   5   1   8        3.75        3.62      1.63 o 
  -7   2   8       17.08       12.73      8.18 o 
  -6   2   8        3.40        5.28      1.46 o 
  -5   2   8        0.70       -0.22      0.68 o 
  -4   2   8      124.24      118.63      2.08 o 
  -3   2   8       37.01       36.58      1.23 o 
  -2   2   8       39.13       45.23      1.27 o 
  -1   2   8       62.81       67.78      1.84 o 
   0   2   8      180.47      193.62      5.83 o 
   1   2   8      217.89      178.71     63.55 o 
   2   2   8       27.32       26.64      1.15 o 
   3   2   8        0.91        1.01      0.85 o 
   4   2   8        1.85        3.14      0.77 o 
  -7   3   8        2.06        1.62      0.82 o 
  -6   3   8        2.31        1.67      0.89 o 
  -5   3   8       70.29       55.52     13.45 o 
  -4   3   8        3.85        4.47      0.69 o 
  -3   3   8        0.56        0.93      0.55 o 
  -2   3   8       15.04       17.33      0.86 o 
  -1   3   8        2.69        3.35      0.62 o 
   0   3   8       15.39       14.75      1.11 o 
   1   3   8       65.46       69.93      2.73 o 
   2   3   8       86.45       73.06     10.76 o 
   3   3   8       71.64       69.78      1.84 o 
   4   3   8        0.81        1.48      0.79 o 
  -7   4   8        1.26        0.81      0.92 o 
  -6   4   8        2.17        3.41      0.83 o 
  -5   4   8       39.54       34.87      1.56 o 
  -4   4   8       30.22       30.82      1.43 o 
  -3   4   8       19.85       20.28      1.10 o 
  -2   4   8        2.09        4.19      0.63 o 
  -1   4   8        9.66        6.98      0.69 o 
   0   4   8        2.52        3.75      0.91 o 
   1   4   8        2.43        3.83      0.71 o 
   2   4   8        9.74       10.55      0.88 o 
   3   4   8        9.64        9.53      0.98 o 
   4   4   8        0.61        0.88      0.87 o 
  -7   5   8        6.26        9.45      1.98 o 
  -6   5   8        7.33        8.77      1.04 o 
  -5   5   8        9.11        9.74      0.91 o 
  -4   5   8       16.38       13.46      1.01 o 
  -3   5   8        0.42       -0.01      1.09 o 
  -2   5   8        1.52        0.99      0.59 o 
  -1   5   8       55.82       49.04      1.73 o 
   0   5   8        8.75        9.06      0.57 o 
   1   5   8        1.57        2.13      0.96 o 
   2   5   8        8.12       67.43     41.42 o 
   3   5   8        8.75       10.98      1.02 o 
   4   5   8        8.16        7.96      1.06 o 
  -6   6   8        2.09        1.64      0.89 o 
  -5   6   8        1.58        1.42      0.84 o 
  -4   6   8       26.01       25.06      1.20 o 
  -3   6   8        3.62        2.42      0.75 o 
  -2   6   8       12.37       11.69      0.87 o 
  -1   6   8       54.98       50.94      2.67 o 
   0   6   8       41.46       41.46      2.28 o 
   1   6   8        1.10        0.94      1.09 o 
   2   6   8       16.66       16.25      1.17 o 
   3   6   8        1.13        1.90      0.78 o 
   4   6   8        0.51        0.45      1.35 o 
  -6   7   8        0.10       -0.04      0.86 o 
  -5   7   8       10.58       13.38      1.13 o 
  -4   7   8       32.01       33.43      1.43 o 
  -3   7   8       65.81       59.11      1.72 o 
  -2   7   8        2.47        3.10      0.68 o 
  -1   7   8       27.50       24.62      1.49 o 
   0   7   8       48.64       57.73      1.49 o 
   1   7   8      178.28      184.61     12.81 o 
   2   7   8        3.59        2.88      0.92 o 
   3   7   8        7.20       10.75      1.12 o 
  -5   8   8       10.04        9.69      1.14 o 
  -4   8   8       45.42       43.73      2.42 o 
  -3   8   8        4.54        2.64      0.91 o 
  -2   8   8        3.10        3.19      0.75 o 
  -1   8   8        8.95       10.42      0.97 o 
   0   8   8       35.61       31.75      0.99 o 
   1   8   8        4.56        4.12      1.06 o 
   2   8   8        1.91        1.72      1.06 o 
  -5   9   8        0.00       -0.75      0.75 o 
  -4   9   8        0.07        0.57      0.84 o 
  -3   9   8        8.55        9.75      1.02 o 
  -2   9   8        5.03        5.36      0.85 o 
  -1   9   8        1.01        0.77      0.76 o 
   0   9   8        0.18        1.10      0.53 o 
   1   9   8        1.33        1.22      0.85 o 
   2   9   8        1.58        2.22      0.88 o 
  -3  10   8        5.06        2.51      0.97 o 
  -2  10   8        1.69        1.68      1.53 o 
  -1  10   8        1.91        1.93      0.85 o 
   0  10   8        2.56        1.72      0.65 o 
   1  10   8        4.24        2.78      0.94 o 
  -7   0   9        1.15        3.23      1.17 o 
  -5   0   9       92.89       93.66      2.97 o 
  -3   0   9      165.17      177.28      3.43 o 
  -1   0   9      481.91      494.75      5.73 o 
   1   0   9        8.39        9.48      1.24 o 
   3   0   9       22.18       22.35      1.84 o 
  -7   1   9        6.20        8.07      1.46 o 
  -6   1   9        7.92        9.24      1.14 o 
  -5   1   9       29.66       21.49      4.54 o 
  -4   1   9       14.08       16.42      1.24 o 
  -3   1   9        0.01       -0.47      0.83 o 
  -2   1   9        0.49       -0.40      0.66 o 
  -1   1   9       92.56       95.09      3.97 o 
   0   1   9        6.74        7.37      0.56 o 
   1   1   9       40.28       40.35      1.39 o 
   2   1   9       10.09       13.04      0.98 o 
   3   1   9        9.99        9.14      1.03 o 
   4   1   9        1.77        2.76      0.84 o 
  -7   2   9        3.05        1.60      0.95 o 
  -6   2   9       23.08       23.44      1.75 o 
  -5   2   9        0.02       -0.58      0.73 o 
  -4   2   9       21.73       19.02      1.92 o 
  -3   2   9      148.83      134.90      4.08 o 
  -2   2   9        4.64       42.04     24.35 o 
  -1   2   9        2.44        2.93      0.67 o 
   0   2   9       80.50       78.01      1.25 o 
   1   2   9      214.57      221.71      5.97 o 
   2   2   9       21.67       22.82      1.21 o 
   3   2   9        2.93        1.63      1.14 o 
   4   2   9        0.49        0.26      0.92 o 
  -7   3   9        3.83        2.94      1.25 o 
  -6   3   9       32.49       26.73      1.45 o 
  -5   3   9        7.33        7.75      0.94 o 
  -4   3   9        2.26        2.81      1.01 o 
  -3   3   9       54.25       43.98      5.83 o 
  -2   3   9       35.62       30.52      3.39 o 
  -1   3   9        0.51        0.03      0.57 o 
   0   3   9        0.78        1.29      0.47 o 
   1   3   9      126.52      119.56      2.28 o 
   2   3   9       41.23       37.10      1.72 o 
   3   3   9        1.75        1.56      0.85 o 
   4   3   9       10.91       13.29      1.22 o 
  -7   4   9        4.46        5.04      0.99 o 
  -6   4   9       59.48       57.86      1.94 o 
  -5   4   9        0.70        0.93      0.80 o 
  -4   4   9        4.93        5.75      0.95 o 
  -3   4   9        4.86        5.35      0.77 o 
  -2   4   9      150.41      146.23      4.01 o 
  -1   4   9        0.15        0.08      0.67 o 
   0   4   9        1.74        0.71      0.47 o 
   1   4   9       22.72       24.73      1.20 o 
   2   4   9        0.01        0.97      1.60 o 
   3   4   9       36.93       37.03      2.33 o 
  -6   5   9       10.34       10.13      1.15 o 
  -5   5   9        6.71        5.84      0.95 o 
  -4   5   9       12.29       16.89      1.09 o 
  -3   5   9        2.82        1.69      0.98 o 
  -2   5   9       13.74       12.22      3.91 o 
  -1   5   9        3.37        3.24      0.86 o 
   0   5   9       35.56       37.69      1.31 o 
   1   5   9        9.36        8.04      1.78 o 
   2   5   9        0.29        0.70      0.87 o 
   3   5   9       12.01       12.63      1.25 o 
  -6   6   9        0.36        0.51      0.87 o 
  -5   6   9       28.48       32.35      1.50 o 
  -4   6   9        6.42        4.77      0.87 o 
  -3   6   9        6.38        8.47      1.90 o 
  -2   6   9        0.00       -0.14      0.72 o 
  -1   6   9       59.95       53.30      2.03 o 
   0   6   9       30.56       32.92      1.27 o 
   1   6   9        1.20        2.50      0.77 o 
   2   6   9        7.19        8.23      0.94 o 
   3   6   9        1.70        1.22      0.99 o 
  -5   7   9        2.96        1.40      1.03 o 
  -4   7   9       52.05       53.72      1.80 o 
  -3   7   9        4.79        4.43      1.21 o 
  -2   7   9       11.29       10.85      0.93 o 
  -1   7   9        0.44        0.97      0.74 o 
   0   7   9      106.56      106.92      4.83 o 
   1   7   9        3.61        4.36      1.41 o 
   2   7   9        0.07       -0.19      0.81 o 
  -5   8   9       36.86       32.57      2.89 o 
  -4   8   9        2.02        1.88      0.89 o 
  -3   8   9        0.00        0.65      0.79 o 
  -2   8   9        6.97        8.43      3.28 o 
  -1   8   9       45.49       41.54      1.70 o 
   0   8   9       19.95       22.15      0.94 o 
   1   8   9        3.30        3.09      0.77 o 
  -4   9   9        1.51        0.87      2.20 o 
  -3   9   9        1.78        0.12      0.85 o 
  -2   9   9        4.91        4.03      0.91 o 
  -1   9   9       12.99       13.34      1.24 o 
   0   9   9       24.60       22.34      0.99 o 
  -6   0  10        1.56        0.72      1.20 o 
  -4   0  10        1.18        0.67      1.08 o 
  -2   0  10        4.67        4.61      1.22 o 
   0   0  10        0.36        1.34      0.79 o 
   2   0  10       13.19       12.55      1.60 o 
  -6   1  10        1.38        1.78      1.28 o 
  -5   1  10        0.99        1.27      0.75 o 
  -4   1  10        0.02       -0.15      0.94 o 
  -3   1  10        1.47        2.37      0.71 o 
  -2   1  10       56.24       58.63      2.48 o 
  -1   1  10       63.47       60.01      4.38 o 
   0   1  10       45.50       44.40      1.51 o 
   1   1  10        1.48        2.09      0.81 o 
   2   1  10        4.29        6.45      0.93 o 
   3   1  10       30.01       35.29      1.58 o 
  -6   2  10       11.15       12.81      1.14 o 
  -5   2  10        2.10        2.60      0.79 o 
  -4   2  10        1.97        0.98      0.89 o 
  -3   2  10        6.23        5.85      0.88 o 
  -2   2  10       47.64       48.50      1.56 o 
  -1   2  10       39.97       39.65      1.39 o 
   0   2  10       68.55       65.98      3.93 o 
   1   2  10       70.75       68.79      1.85 o 
   2   2  10        0.10        1.05      0.77 o 
   3   2  10        0.72       -1.02      1.02 o 
  -6   3  10        6.41        5.10      1.06 o 
  -5   3  10       19.26       14.76      3.37 o 
  -4   3  10        6.31        4.24      1.97 o 
  -3   3  10       12.35       11.65      1.81 o 
  -2   3  10        0.16        0.23      1.44 o 
  -1   3  10        0.72        0.44      0.74 o 
   0   3  10       94.35       96.19      2.20 o 
   1   3  10        5.93        7.24      0.91 o 
   2   3  10        6.93        6.70      1.06 o 
   3   3  10        4.29        4.92      1.01 o 
  -6   4  10        7.82        7.26      1.15 o 
  -5   4  10       14.66       14.30      1.15 o 
  -4   4  10        0.52        0.08      0.76 o 
  -3   4  10       20.83       23.95      1.49 o 
  -2   4  10        4.80        2.05      0.84 o 
  -1   4  10       23.45       23.52      1.21 o 
   0   4  10        0.02        0.56      0.53 o 
   1   4  10        0.08        1.14      0.73 o 
   2   4  10       22.26       20.22      2.76 o 
  -6   5  10       15.37       17.46      1.29 o 
  -5   5  10        0.03        0.87      0.83 o 
  -4   5  10        0.27        0.45      0.77 o 
  -3   5  10        0.82        1.50      1.05 o 
  -2   5  10        0.57        0.50      0.73 o 
  -1   5  10       10.91       12.33      1.05 o 
   0   5  10       36.92       40.38      1.56 o 
   1   5  10        0.27       -0.84      0.84 o 
   2   5  10        3.61        4.42      0.92 o 
  -5   6  10        6.14        8.02      2.50 o 
  -4   6  10        0.01        0.66      1.43 o 
  -3   6  10        7.49        7.97      0.98 o 
  -2   6  10        8.17        9.70      1.00 o 
  -1   6  10        2.08        3.31      0.82 o 
   0   6  10        6.18        6.67      1.17 o 
   1   6  10        0.14       -0.25      0.79 o 
   2   6  10        2.36        2.21      0.97 o 
  -4   7  10        0.01       -0.87      0.87 o 
  -3   7  10        7.70        7.71      1.02 o 
  -2   7  10        2.03        3.36      1.47 o 
  -1   7  10       45.35       43.89      1.96 o 
   0   7  10        0.28        1.39      0.57 o 
   1   7  10        3.27        3.08      0.91 o 
  -3   8  10        0.07       -0.16      0.83 o 
  -2   8  10       13.34       13.64      2.58 o 
  -1   8  10        4.86        3.47      1.04 o 
   0   8  10        3.67        3.42      0.71 o 
  -5   0  11       22.75       23.76      1.83 o 
  -3   0  11       19.12       25.30      1.69 o 
  -1   0  11       23.33       27.66      1.83 o 
   1   0  11        3.75        3.72      1.36 o 
  -6   1  11        1.67        2.91      1.64 o 
  -5   1  11        0.17       -1.00      1.00 o 
  -4   1  11       29.89       31.31      2.41 o 
  -3   1  11        0.61        0.48      0.90 o 
  -2   1  11       20.24       19.13      1.15 o 
  -1   1  11        1.41        1.47      1.44 o 
   0   1  11       87.86       88.42      1.53 o 
   1   1  11        2.17        2.98      0.85 o 
   2   1  11        0.24        1.49      0.89 o 
  -6   2  11        0.13        0.08      0.89 o 
  -5   2  11       14.18       18.97      1.19 o 
  -4   2  11        2.33        3.64      0.81 o 
  -3   2  11        0.20       -0.43      1.50 o 
  -2   2  11       15.68       16.62      1.15 o 
  -1   2  11       59.66       63.00      1.84 o 
   0   2  11       60.79       61.12      1.34 o 
   1   2  11        0.01       -0.85      0.85 o 
   2   2  11        5.21        6.21      1.04 o 
  -5   3  11        1.44        1.17      1.16 o 
  -4   3  11       17.29       19.05      1.24 o 
  -3   3  11        2.04       10.45      6.37 o 
  -2   3  11        2.25        1.69      0.81 o 
  -1   3  11       38.26       39.71      1.51 o 
   0   3  11        0.01       -0.30      0.58 o 
   1   3  11        8.09        8.41      1.02 o 
  -5   4  11        3.48        5.48      0.94 o 
  -4   4  11        3.46        4.17      0.76 o 
  -3   4  11        6.31        6.58      0.89 o 
  -2   4  11       19.86       18.88      1.19 o 
  -1   4  11        0.06       -0.80      0.80 o 
   0   4  11        4.31        5.13      0.66 o 
   1   4  11       35.98       37.31      1.62 o 
  -5   5  11        0.19       -1.04      1.06 o 
  -4   5  11        3.20        3.26      1.03 o 
  -3   5  11       11.22        8.79      1.12 o 
  -2   5  11        0.47        1.11      0.84 o 
  -1   5  11        1.47        3.53      1.36 o 
   0   5  11        0.49        0.57      0.57 o 
   1   5  11        0.18       -0.43      0.89 o 
  -4   6  11        0.89        0.47      0.87 o 
  -3   6  11        6.69        8.46      1.02 o 
  -2   6  11        1.62        2.59      0.87 o 
  -1   6  11        4.52        4.56      2.85 o 
   0   6  11        0.00       -0.12      0.60 o 
  -3   7  11        1.36        1.06      1.34 o 
  -2   7  11       43.12       34.64     17.66 o 
  -1   7  11        0.14        1.01      0.85 o 
  -4   0  12        0.01        2.08      1.04 o 
  -2   0  12       31.54       34.77      2.14 o 
   0   0  12        1.39        2.65      0.88 o 
  -5   1  12        3.03        0.81      0.96 o 
  -4   1  12        0.61       -1.04      1.04 o 
  -3   1  12        0.00        0.00      0.81 o 
  -2   1  12        0.67        2.51      2.05 o 
  -1   1  12       35.89       35.42      1.67 o 
   0   1  12        0.31        0.34      0.72 o 
  -4   2  12        0.94       -0.35      1.77 o 
  -3   2  12        0.55        0.61      0.81 o 
  -2   2  12       16.62       17.65      2.64 o 
  -1   2  12       66.89       71.02      3.34 o 
   0   2  12        0.09       -0.01      0.65 o 
  -4   3  12        3.47        5.67      2.54 o 
  -3   3  12       12.69       12.95      1.20 o 
  -2   3  12        8.41        8.96      2.74 o 
  -1   3  12        1.49        1.17      0.94 o 
   0   3  12       10.77       11.05      0.84 o 
  -3   4  12       10.71        7.44      1.12 o 
  -2   4  12        0.08       -0.12      0.87 o 
  -1   4  12        3.68        2.39      1.16 o 
  -2   5  12        1.64        1.74      0.85 o 
                                                 
